# Supplementary material for: A Multiscale Evaluation of Erbium-Doped Yttrium-Aluminum-Garnet Laser Osteotomy: Integrating Macroscopic and Cellular Analyses
Source: Bioengineering (Basel). 2026 Feb 18;13(2):237. doi: 10.3390/bioengineering13020237 (PMC12938275; doi:10.3390/bioengineering13020237)
Supplement: Supplementary file 1 [file bioengineering-13-00237-s001.zip]

Archive with 27 entries (27 files):
- Fig.S1 light microscope.jpg
- Fig.S10 MicroCT-blank control.bmp
- Fig.S11 MicroCT-laser.bmp
- Fig.S12 MicroCT-saw.bmp
- Fig.S13 he staining-laser.tif
- Fig.S14 he staining-saw.tif
- Fig.S15 BMSCs-laser .png
- Fig.S16s BMSCs-saw.png
- Fig.S17 BMSCs infiltration-laser.png
- Fig.S18 BMSCs infiltration-saw.png
- Fig.S19 BMSCs cytoskeleton(Phalloidin)-laser.png
- Fig.S2 SEM-laser(50í┴).tif
- Fig.S20 BMSCs Nuclei (DAPI)-laser.png
- Fig.S21 BMSCs merge-laser.png
- Fig.S22 BMSCs cytoskeleton(Phalloidin)-saw.png
- Fig.S23 BMSCs Nuclei (DAPI)-saw.png
- Fig.S24 BMSCs merge-saw.png
- Fig.S25 Illustration of the Volume of Interest (VOI) for Micro-CT analysis..tif
- Fig.S25-caption.pdf
- Fig.S3 SEM-laser(150í┴).tif
- Fig.S4 SEM-laser(300í┴).tif
- Fig.S5 SEM-saw(50í┴).tif
- Fig.S6 SEM-saw(150í┴).tif
- Fig.S7 SEM-saw(300í┴).tif
- Fig.S8 LSCM-laser.png
- Fig.S9 LSCM-saw.png
- Supplementary Table S1.pdf
